# Supplementary material for: A mouse model of prostate cancer bone metastasis in a syngeneic immunocompetent host
Source: Oncotarget. 2019 Dec 3;10(64):6845–54. doi: 10.18632/oncotarget.27317 (PMC6901336; doi:10.18632/oncotarget.27317)
Supplement: Supplementary file 2 [file oncotarget-10-6845-s002.xlsx]

## Sheet: Sheet1
				C57BL/6J	664	1	1	0
				FVB/NJ	1800	0	0	1
					Sample	B6-Himyc	B6	FVB
SNP_ID		Expected SNPs		Filter
		C57BL/6J	FVB/NJ
Chromosome-bp	RS_ID	664	1800	Blank	Info	A09	B05	B08
01-010053195-M	rs3706453	G	T	No	Yes	G	G	T
01-031264126-M	rs4137502	C	T	No	Yes	C	C	T
01-047362047-M	rs3712347	T	C	No	Yes	T	T	C
01-067230857-N	rs3024048	G	T	No	Yes	G	G	T
01-080181487-M	rs3677697	T	A	No	Yes	T	T	A
01-106073928-M	rs3684654	T	C	No	Yes	T	T	C
01-126055046-M	rs3700137	A	T	No	Yes	A	A	T
01-139952425-M	rs3677464	A	T	No	Yes	A	A	T
01-150718101-M	rs3680033	T	C	No	Yes	T	T	C
01-180301121-G	rs13476265	C	T	No	Yes	C	C	T
01-194803746-N	rs4222922	G	T	No	Yes	G	G	T
02-031721080-G	rs13476412	A	G	No	Yes	A	A	G
02-047368792-G	rs13476474	T	C	No	Yes	T	T	C
02-063356615-N	rs3022886	G	A	No	Yes	G	G	A
02-072065558-N	rs4223212	G	T	No	Yes	G	G	T
02-094964773-M	rs3682381	G	T	No	Yes	G	G	T
02-114758266-N	rs4223406	T	C	No	Yes	T	T	C
02-131136658-M	rs3662211	C	A	No	Yes	C	C	A
02-159897340-M	rs3689600	G	A	No	Yes	G	G	A
02-172504164-G	rs13476913	C	T	No	Yes	C	C	T
03-007561998-N	rs4223706	T	C	No	Yes	T	T	C
03-022347144-G	rs13477017	T	C	No	Yes	T	T	C
03-035115028-M	rs3700620	C	T	No	Yes	C	C	T
03-056067960-G	rs6246988	T	C	No	Yes	T	T	C
03-075336142-M	rs3715342	A	G	No	Yes	A	A	G
03-095186319-G	rs6322792	C	A	No	Yes	C	C	A
03-115468851-N	rs4224164	C	A	No	Yes	C	C	A
03-131286062-N	rs3089257	C	T	No	Yes	C	C	T
03-151125653-M	rs3725806	A	T	No	Yes	A	A	T
04-006370062-M	rs3674478	A	G	No	Yes	A	A	G
04-017015246-M	rs3709725	T	C	No	Yes	T	T	C
04-034965128-M	rs3703981	A	C	No	Yes	A	A	C
04-053894587-M	rs3706659	T	C	No	Yes	T	T	C
04-068252469-M	rs3654162	C	T	No	Yes	C	C	T
04-097015585-M	rs3662334	A	G	No	Yes	A	A	G
04-117567852-N	rs4224736	C	T	No	Yes	C	C	T
04-128694339-G	rs13477980	T	G	No	Yes	T	T	G
04-142807236-G	rs4224916	G	A	No	Yes	G	G	A
05-013136419-M	rs3693453	C	T	No	Yes	C	C	T
05-035182717-N	rs4225179	T	G	No	Yes	T	T	G
05-041667588-G	rs13478210	G	T	No	Yes	G	G	T
05-061148036-G	rs13478287	T	C	No	Yes	T	T	C
05-076427870-N	rs4225300	A	G	No	Yes	A	A	G
05-118031699-M	rs3670250	G	A	No	Yes	G	G	A
05-145143884-M	rs3713156	C	T	No	Yes	C	C	T
06-011983883-M	rs3702975	G	C	No	Yes	G	G	C
06-023207025-M	rs3684277	A	G	No	Yes	A	A	G
06-038230055-G	rs6266537	A	G	No	Yes	A	A	G
06-048811360-N	rs4225867	G	T	No	Yes	G	G	T
06-076285738-M	rs3671401	T	A	No	Yes	T	T	A
06-090142535-M	rs3708822	C	A	No	Yes	C	C	A
06-112199886-M	rs3723352	G	T	No	Yes	G	G	T
06-126258422-M	rs3684245	T	C	No	Yes	T	T	C
07-034063244-M	rs3710949	G	A	No	Yes	G	G	A
07-053928010-M	rs3717846	T	G	No	Yes	T	T	G
07-064095712-M	rs3672773	G	T	No	Yes	G	G	T
07-082671949-N	rs4226783	C	G	No	Yes	C	C	G
07-094312514-M	rs3692423	A	G	No	Yes	A	A	G
07-112553982-G	rs13479502	T	G	No	Yes	T	T	G
07-124000818-G	rs13479544	T	C	No	Yes	T	T	C
08-015199792-M	rs3709624	T	C	No	Yes	T	T	C
08-032490228-N	rs4227112	A	G	No	Yes	A	A	G
08-053200795-M	rs3717783	T	C	No	Yes	T	T	C
08-065849115-N	rs4227196	A	G	No	Yes	A	A	G
08-088063837-N	rs3023196	C	T	No	Yes	C	C	T
08-101099186-M	rs3726020	A	T	No	Yes	A	A	T
08-117163724-M	rs3686697	G	A	No	Yes	G	G	A
09-017770060-M	rs3663821	T	A	No	Yes	T	T	A
09-029233439-N	rs3023203	A	G	No	Yes	A	A	G
09-037841497-M	rs3705980	T	C	No	Yes	T	T	C
09-063923771-M	rs3656848	G	A	No	Yes	G	G	A
09-084055613-M	rs3687598	C	A	No	Yes	C	C	A
10-008017793-M	rs4135782	A	C	No	Yes	A	A	C
10-028554348-N	rs3023233	G	A	No	Yes	G	G	A
10-053898997-M	rs3696307	G	C	No	Yes	G	G	C
10-060074134-G	rs13480621	G	A	No	Yes	G	G	A
10-077371167-G	rs13480660	G	A	No	Yes	G	G	A
10-099683776-N	rs4228444	C	G	No	Yes	C	C	G
10-120289167-M	rs3674646	A	G	No	Yes	A	A	G
11-004367508-M	rs3659787	G	A	No	Yes	G	G	A
11-022864828-N	rs4228622	C	A	No	Yes	C	C	A
11-033040833-M	rs3723833	T	C	No	Yes	T	T	C
11-061500282-N	rs3023266	T	C	No	Yes	T	T	C
11-077198334-M	rs3658198	G	A	No	Yes	G	G	A
11-098391535-G	rs13481176	T	G	No	Yes	T	T	G
11-113224684-M	rs3687980	A	G	No	Yes	A	A	G
12-009581325-M	rs3689696	G	T	No	Yes	G	G	T
12-031510473-N	rs3089465	G	A	No	Yes	G	G	A
12-049281625-M	rs3688316	C	T	No	Yes	C	C	T
12-064212930-N	rs3023345	A	G	No	Yes	A	A	G
12-099526845-G	rs13481630	G	T	No	Yes	G	G	T
12-106729531-M	rs3691931	T	C	No	Yes	T	T	C
13-011923617-M	rs3681143	T	C	No	Yes	T	T	C
13-026482435-G	rs13481734	A	G	No	Yes	A	A	G
13-037832161-M	rs3659063	A	T	No	Yes	A	A	T
13-059590161-N	rs3023383	C	T	No	Yes	C	C	T
13-078326044-G	rs13481908	C	T	No	Yes	C	C	T
13-085133616-G	rs13481932	T	C	No	Yes	T	T	C
13-093046894-N	rs4230010	C	T	No	Yes	C	C	T
13-110566702-N	rs4230084	C	T	No	Yes	C	C	T
13-112696462-N	rs4230113	A	C	No	Yes	A	A	C
14-005055006-M	rs3689508	T	A	No	Yes	T	T	A
14-022368155-G	rs13482109	T	C	No	Yes	T	T	C
14-033881274-G	rs13482141	A	T	No	Yes	A	A	T
14-055918382-M	rs3660830	C	T	No	Yes	C	C	T
14-079218045-M	rs3676913	C	A	No	Yes	C	C	A
14-095233920-G	rs3677985	T	C	No	Yes	T	T	C
14-110887447-M	rs3707842	C	T	No	Yes	C	C	T
15-005994001-M	rs3715343	A	C	No	Yes	A	A	C
15-028279166-G	rs13482497	T	C	No	Yes	T	T	C
15-041919640-N	rs3090057	C	T	No	Yes	C	C	T
15-055206736-N	rs4222080	G	A	No	Yes	G	G	A
15-069647296-G	rs13482635	T	G	No	Yes	T	T	G
15-087100507-M	rs3690689	A	G	No	Yes	A	A	G
15-096231715-M	rs3676400	T	G	No	Yes	T	T	G
16-003310511-N	rs4151926	G	A	No	Yes	G	G	A
16-019621494-C	rs4165081	A	G	No	Yes	A	A	G
16-035239412-C	rs4172707	C	G	No	Yes	C	C	G
16-051080938-C	rs4186333	A	T	No	Yes	A	A	T
16-068107787-C	rs4197785	G	A	No	Yes	G	G	A
16-093066825-C	rs4219612	T	C	No	Yes	T	T	C
17-007230139-M	rs3660203	C	G	No	Yes	C	C	G
17-028172639-M	rs3696834	C	T	No	Yes	C	C	T
17-037829090-G	rs6395893	G	T	No	Yes	G	G	T
17-056073815-M	rs3712800	G	A	No	Yes	G	G	A
17-065004394-N	rs3090282	T	C	No	Yes	T	T	C
17-082297869-M	rs3685398	T	G	No	Yes	T	T	G
17-092673068-N	rs3023460	T	G	No	Yes	T	T	G
18-010953833-N	rs4231742	A	G	No	Yes	A	A	G
18-029963387-M	rs3714233	T	C	No	Yes	T	T	C
18-055728214-N	rs3089229	G	C	No	Yes	G	G	C
18-075088655-M	rs3668697	G	A	No	Yes	G	G	A
18-086980249-M	rs3670234	G	A	No	Yes	G	G	A
19-003607482-N	rs3023477	C	T	No	Yes	C	C	T
19-013339654-M	rs3692733	A	C	No	Yes	A	A	C
19-034003337-G	rs13483600	G	T	No	Yes	G	G	T
19-046168493-M	rs3677563	G	A	No	Yes	G	G	A
19-060030696-N	rs3023517	A	G	No	Yes	A	A	G
X-016114535-G	rs13483721	C	A	No	Yes	C	C	A
X-022427259-G	rs13483724	C	A	No	Yes	C	C	A
X-034968801-G	rs13483740	G	A	No	Yes	G	G	A
X-042691780-G	rs13483769	T	A	No	Yes	T	T	A
X-054650362-N	rs3161045	T	A	No	Yes	T	T	A
X-074884405-G	rs13483805	A	G	No	Yes	A	A	G
X-087817653-G	rs13483918	A	T	No	Yes	A	A	T
X-109677875-M	rs3664601	A	G	No	Yes	A	A	G
X-123551831-M	rs3723498	A	G	No	Yes	A	A	G
X-143466659-M	rs3698078	A	C	No	Yes	A	A	C
